# Supplementary material for: Phomopsin-A and Quinolizidine Alkaloids Concentrations in Lupinus albus Seeds: Effect of Aqueous and Gaseous Ozone Application
Source: Foods. 2026 Jan 15;15(2):326. doi: 10.3390/foods15020326 (PMC12840407; doi:10.3390/foods15020326)
Supplement: Supplementary file 1 [file foods-15-00326-s001.zip]

Archive with 1 entries (1 files):
- Table S1 - Foods.pdf
